# Supplementary material for: Effects of Virtual Reality Exercise Program on Blood Glucose, Body Composition, and Exercise Immersion in Patients with Type 2 Diabetes
Source: Int J Environ Res Public Health. 2023 Feb 26;20(5):4178. doi: 10.3390/ijerph20054178 (PMC10002193; doi:10.3390/ijerph20054178)
Supplement: Supplementary file 1 [file ijerph-20-04178-s001.zip]

Archive with 1 entries (1 files):
- ijerph-2211067-supplementary.pdf
